# Supplementary material for: Within-patient plasmid dynamics in Klebsiella pneumoniae during an outbreak of a carbapenemase-producing Klebsiella pneumoniae
Source: PLoS One. 2020 May 18;15(5):e0233313. doi: 10.1371/journal.pone.0233313 (PMC7233586; doi:10.1371/journal.pone.0233313)
Supplement: S1 Table — (XLSX) [file pone.0233313.s002.xlsx]

## Sheet: S1 Table
Patient	Isolate	Susceptibility profile	Date culture¥	Specimen	MIC (mg/L)*
					am cl	cf tz	cf tr	me ro	ci pr	ge nt
1	KP1	1	2	Sputum	>32	>16	>4	>8	>1	>4
1	N.A.	1	7	Sputum	>32	>16	>4	>8	>1	>4
1	N.A.	1	9	Sputum	>32	>16	>4	>8	>1	>4
1	N.A.	1	10	Rectal swab	>32	>16	>4	>8	>1	>4
1	N.A.	1	12	Rectal swab	>32	>16	>4	>8	>1	>4
1	N.A.	1	19	Sputum	>32	>16	>4	>8	>1	>4
1	KP2	1	20	Cerebrospinal fluid	>32	>16	>4	>8	>1	>4
1	N.A.	1	21	Cerebrospinal fluid	>32	>16	>4	>8	>1	>4
1	N.A.	1	26	Sputum	>32	>16	>4	>8	>1	>4
1	N.A.	1	30	Sputum	>32	>16	>4	>8	>1	>4
1	N.A.	1	33	Sputum	>32	>16	>4	>8	>1	>4
1	N.A.	1	37	Sputum	>32	>16	>4	>8	>1	>4
1	N.A.	1	40	Sputum	>32	>16	>4	>8	>1	>4
1	KP3	1	59	Sputum	>32	>16	>4	>8	>1	>4
1	KP4	1	68	Rectal swab	>32	>16	>4	>8	>1	>4
2	KP5	1	1	Urine	>32	>16	>4	>8	>1	>4
2	KP6	1	11	Rectal swab	>32	>16	>4	>8	>1	>4
2	N.A.	1	12	Skin swab	>32	>16	>4	>8	>1	>4
2	N.A.	1	17	Skin swab	>32	>16	>4	>8	>1	>4
2	N.A.	1	23	Skin swab	>32	>16	>4	>8	>1	>4
2	N.A.	1	23	Skin swab	>32	>16	>4	>8	>1	>4
2	KP7	1	58	Skin swab	>32	>16	>4	>8	>1	>4
2	KP8	1	58	Rectal swab	>32	>16	>4	>8	>1	>4
2	KP9	2	68	Blood	4	<=0,5	<=0,5	<=0,25	>1	>4
2	KP10	1	68	Urine	>32	>16	>4	4	>1	>4
2	KP11	2	68	i.v. catheter	4	<=0,5	<=0,5	<=0,25	>1	>4
2	N.A.	2	68	Blood	4	<=0,5	<=0,5	<=0,25	>1	>4
2	N.A.	2	69	i.v. catheter	4	<=0,5	<=0,5	<=0,25	>1	>4
3	KP12	1	5	Rectal swab	>32	>16	>4	>8	>1	>4
3	N.A.	1	30	Rectal swab	>32	>16	>4	>8	>1	>4
3	N.A.	1	44	Rectal swab	>32	>16	>4	>8	>1	>4
3	N.A.	1	58	Rectal swab	>32	>16	>4	>8	>1	>4
4	KP13	1	24	Rectal swab	>32	>16	>4	>8	>1	>4
5	KP14	1	31	Rectal swab	>32	>16	>4	>8	>1	>4
6	KP15	1	46	Rectal swab	>32	>16	>4	>8	>1	>4

## Sheet: S2 Table
													c
