# Supplementary material for: Within-patient plasmid dynamics in Klebsiella pneumoniae during an outbreak of a carbapenemase-producing Klebsiella pneumoniae
Source: PLoS One. 2020 May 18;15(5):e0233313. doi: 10.1371/journal.pone.0233313 (PMC7233586; doi:10.1371/journal.pone.0233313)
Supplement: S2 Table — (XLSX) [file pone.0233313.s003.xlsx]

## Sheet: Sheet1
Supplementary table S2. Distance matrix of allele differences (% of allele differences) between the isolates sequenced in this study as determined using wgMLST
	KP1	KP2	KP3	KP4	KP5	KP6	KP7	KP8	KP9	KP10	KP11	KP12	KP13	KP14	KP15
KP1	0 (0.00)	0 (0.00)	0 (0.00)	0 (0.00)	4 (0.09)	3 (0.07)	3 (0.07)	3 (0.07)	4 (0.09)	3 (0.07)	4 (0.09)	4 (0.09)	4 (0.09)	3 (0.07)	3 (0.07)
KP2	0 (0.00)	0 (0.00)	0 (0.00)	0 (0.00)	4 (0.09)	3 (0.07)	3 (0.07)	3 (0.07)	3 (0.07)	3 (0.07)	3 (0.07)	4 (0.09)	4 (0.09)	3 (0.07)	3 (0.07)
KP3	0 (0.00)	0 (0.00)	0 (0.00)	0 (0.00)	4 (0.09)	3 (0.07)	3 (0.07)	3 (0.07)	3 (0.07)	3 (0.07)	3 (0.07)	4 (0.09)	4 (0.09)	3 (0.07)	3 (0.07)
KP4	0 (0.00)	0 (0.00)	0 (0.00)	0 (0.00)	4 (0.09)	3 (0.07)	3 (0.07)	3 (0.07)	4 (0.09)	3 (0.07)	4 (0.09)	4 (0.09)	4 (0.09)	3 (0.07)	3 (0.07)
KP5	4 (0.09)	4 (0.09)	4 (0.09)	4 (0.09)	0 (0.00)	1 (0.02)	1 (0.02)	1 (0.02)	1 (0.02)	1 (0.02)	1 (0.02)	2 (0.04)	2 (0.04)	1 (0.02)	1 (0.02)
KP6	3 (0.07)	3 (0.07)	3 (0.07)	3 (0.07)	1 (0.02)	0 (0.00)	0 (0.00)	0 (0.00)	0 (0.00)	0 (0.00)	0 (0.00)	1 (0.02)	1 (0.02)	0 (0.00)	0 (0.00)
KP7	3 (0.07)	3 (0.07)	3 (0.07)	3 (0.07)	1 (0.02)	0 (0.00)	0 (0.00)	0 (0.00)	0 (0.00)	0 (0.00)	0 (0.00)	1 (0.02)	1 (0.02)	0 (0.00)	0 (0.00)
KP8	3 (0.07)	3 (0.07)	3 (0.07)	3 (0.07)	1 (0.02)	0 (0.00)	0 (0.00)	0 (0.00)	0 (0.00)	0 (0.00)	0 (0.00)	1 (0.02)	1 (0.02)	0 (0.00)	0 (0.00)
KP9	4 (0.09)	3 (0.07)	3 (0.07)	4 (0.09)	1 (0.02)	0 (0.00)	0 (0.00)	0 (0.00)	0 (0.00)	0 (0.00)	0 (0.00)	2 (0.04)	2 (0.04)	1 (0.02)	0 (0.00)
KP10	3 (0.07)	3 (0.07)	3 (0.07)	3 (0.07)	1 (0.02)	0 (0.00)	0 (0.00)	0 (0.00)	0 (0.00)	0 (0.00)	0 (0.00)	1 (0.02)	1 (0.02)	0 (0.00)	0 (0.00)
KP11	4 (0.09)	3 (0.07)	3 (0.07)	4 (0.09)	1 (0.02)	0 (0.00)	0 (0.00)	0 (0.00)	0 (0.00)	0 (0.00)	0 (0.00)	2 (0.04)	1 (0.02)	1 (0.02)	0 (0.00)
KP12	4 (0.09)	4 (0.09)	4 (0.09)	4 (0.09)	2 (0.04)	1 (0.02)	1 (0.02)	1 (0.02)	2 (0.04)	1 (0.02)	2 (0.04)	0 (0.00)	2 (0.04)	1 (0.02)	1 (0.02)
KP13	4 (0.09)	4 (0.09)	4 (0.09)	4 (0.09)	2 (0.04)	1 (0.02)	1 (0.02)	1 (0.02)	2 (0.04)	1 (0.02)	1 (0.02)	2 (0.04)	0 (0.00)	1 (0.02)	1 (0.02)
KP14	3 (0.07)	3 (0.07)	3 (0.07)	3 (0.07)	1 (0.02)	0 (0.00)	0 (0.00)	0 (0.00)	1 (0.02)	0 (0.00)	1 (0.02)	1 (0.02)	1 (0.02)	0 (0.00)	0 (0.00)
KP15	3 (0.07)	3 (0.07)	3 (0.07)	3 (0.07)	1 (0.02)	0 (0.00)	0 (0.00)	0 (0.00)	0 (0.00)	0 (0.00)	0 (0.00)	1 (0.02)	1 (0.02)	0 (0.00)	0 (0.00)
